# Supplementary material for: Intelligent system in the cost control of commercial complex projects: Data-driven optimization method
Source: PLoS One. 2026 Jun 18;21(6):e0343158. doi: 10.1371/journal.pone.0343158 (PMC13278410; doi:10.1371/journal.pone.0343158)
Supplement: S1 File — (XLSX) [file pone.0343158.s001.xlsx]

## Sheet: Sheet1
List of contract amount and construction contents of YS Commercial Complex Project
serial number	chapter	Subject name	Amount (yuan)	note
1	1	upfront cost	3477852	It covers the expenses related to the overall management and preliminary preparation of the project,such as project planning,formalities and other expenses.
2	7	greening project	3743778	Includes the cost of green landscape design,planting,and maintenance of the perimeter and interior public areas of the commercial complex.
3	9	Building construction	47577310	The cost of constructing the main building,which includes the construction of the building structure,foundation work,etc.,is the main cost component of the project
4	9-1	Material store civil construction	2737688	The cost of civil engineering work for the construction of a warehouse for the storage of building materials and other supplies,including the construction costs of foundations,walls and roofs.
5	9-2	New construction of fence	171290	Construction costs for the perimeter wall of the commercial complex,involving foundation work,wall masonry,and finishing.
6	9-3	Exterior Wall Decoration	4136288	Costs of external wall decoration works,including wall treatment,procurement and installation of decorative materials,etc.
7	9-4	Material store engineering electrical	196863	The cost of electrical system construction,such as wiring installation,distribution box installation,and lighting installation.
8	9-5	Accessory room HVAC	1498367	Construction costs for the HVAC system for the commercial complex building,including the purchase and installation of air conditioning equipment and the laying of ventilation ducts.
9	9-6	Civil construction of ancillary accommodation	531608	Civil construction costs for ancillary rooms (e.g.,power distribution rooms,equipment rooms,etc.),including building structure and foundation work.
10	9-7	Water supply and drainage for generator house and pump house	238861	Construction cost of water supply and drainage system for generator house and pump house,including pipe laying,equipment installation,etc.
11	9-8	Fire pumping station water supply and drainage equipment	624673	The cost of purchasing and installing water supply and drainage equipment within the fire pumping station to ensure the supply and discharge of water for firefighting purposes.
12	9-9	Electrical for annexes	1008382	The cost of installing the electrical system in the accessory rooms,including the layout of lighting,outlets,power lines,etc.
13	9-10	Commercial complex building drainage	1676083	The cost of water supply and drainage works for commercial complex buildings,covering indoor and outdoor water supply and drainage pipes,sanitary ware installation,etc.
14	9-11	Civil construction of commercial complex building	15353662	Civil construction costs for the management of the premises,including office areas,service facilities and other building structures and foundation works.
15	9-12	Commercial Complex Building Project Electrical	5487383	Cost of construction of the electrical system of the complex,including power supply,lighting,and weak power systems.
16	9-13	Commercial Complex Building HVAC	6467978	HVAC system costs for the complex to guarantee a comfortable indoor temperature and ventilation environment.
17	9-14	Wastewater treatment station process	580674	Process design and equipment installation costs for a wastewater treatment plant to treat wastewater generated within the commercial complex.
18	9-15	Sewage treatment plant civil works	425932	Building construction costs for the sewage treatment plant,including plant construction,foundation work,etc.
19	9-16	box variable (electronics)	975038	Procurement and installation costs for box transformers to provide power distribution and conversion for the project.
20	9-17	Master plan extranet civil construction	4778081	The cost of civil works for the external network of the project as a whole,such as roads,plazas and other infrastructures.
21	9-18	General plan drainage	905332	Costs of laying the overall drainage network and construction of related facilities for the project,including rainwater drainage and sewage collection.
22	9-19	General Electricity	3205636	Overall electrical extranet construction costs for the project,including cable laying,street lighting,etc.
24		Total inventory	105798759
26		total amount	109115717
